# Supplementary material for: Optimization of In Vitro Embryo Rescue and Development of a Kompetitive Allele-Specific PCR (KASP) Marker Related to Stenospermocarpic Seedlessness in Grape (Vitis vinifera L.)
Source: Int J Mol Sci. 2023 Dec 11;24(24):17350. doi: 10.3390/ijms242417350 (PMC10744101; doi:10.3390/ijms242417350)
Supplement: Supplementary file 1 [file ijms-24-17350-s001.zip]

Archive with 1 entries (1 files):
- ijms-2696069-supplementary.xls
