# Supplementary material for: Optimization of In Vitro Embryo Rescue and Development of a Kompetitive Allele-Specific PCR (KASP) Marker Related to Stenospermocarpic Seedlessness in Grape (Vitis vinifera L.)
Source: Int J Mol Sci. 2023 Dec 11;24(24):17350. doi: 10.3390/ijms242417350 (PMC10744101; doi:10.3390/ijms242417350)
Supplement: Supplementary file 1 [file ijms-24-17350-s001.zip › ijms-2696069-supplementary.xls]

## Sheet: S1
Table S1. The natural population used in this study.
Number	Varieties (Lines)	Ploidy	Species	Seeded/Seedless
1	Canadice	2x	V. vinifera-V. labrusca	Seedless
2	Bronx Seedless	2x	V. vinifera-V. labrusca	Seedless
3	Sovereign Coronation	2x	V. vinifera-V. labrusca	Seedless
4	Concord Seedless	2x	V. vinifera-V. labrusca	Seedless
5	Vanessa Seedless	2x	V. vinifera-V. labrusca	Seedless
6	Royal Seedless	2x	V. labrusca	Seedless
7	Hendrickson Seedless	2x	Unknown	Seedless
8	Stout Seedless	2x	V. vinifera-V. labrusca	Seedless
9	Einset Seedless	2x	V. vinifera-V. labrusca	Seedless
10	Mars	2x	V. vinifera-V. labrusca	Seedless
11	Reliance	2x	V. vinifera-V. labrusca	Seedless
12	Gervan	2x	Unknown	Seedless
13	Remaily Seedless	2x	V. vinifera-V. labrusca	Seedless
14	III 39-1	2x	V. vinifera-V. labrusca	Seedless
15	Christmas A	2x	V. vinifera-V. labrusca	Seedless
17	Himrod 4x	4x	V. vinifera-V. labrusca	Seedless
18	Challenger	2x	V. vinifera-V. labrusca	Seedless
19	Lakemont	2x	V. vinifera-V. labrusca	Seedless
20	Romulus	2x	V. vinifera-V. labrusca	Seedless
21	Suffolk Red	2x	V. vinifera-V. labrusca	Seedless
22	Interlaken	2x	V. vinifera-V. labrusca	Seedless
23	Niagara Seedless	2x	V. vinifera-V. labrusca	Seedless
24	ES 13-22-116	2x	V. vinifera-V. labrusca	Seedless
25	SP275	2x	V. vinifera	Seedless
26	Golerura	2x	V. vinifera	Seedless
27	Centennial Seedless	2x	V. vinifera	Seedless
28	Ruidu Wuheyi	2x	V. vinifera	Seedless
29	Black Seedless	2x	V. vinifera	Seedless
30	Zhengyan Wuhe	2x	V. vinifera	Seedless
31	Blush Seedless	2x	V. vinifera	Seedless
32	Aishen Meigui	2x	V. vinifera	Seedless
33	Superior Seedless	2x	V. vinifera	Seedless
34	Yuehong Seedless	2x	V. vinifera	Seedless
35	Thompson Seedless	2x	V. vinifera	Seedless
36	Hongyan Wuhe	2x	V. vinifera	Seedless
37	Green Seedless -1	2x	V. vinifera	Seedless
38	Himrod	2x	V. vinifera-V. labrusca	Seedless
39	Venus Seedless	2x	V. vinifera-V. labrusca	Seedless
40	98-38	2x	V. vinifera-V. labrusca	Seedless
41	G-8	2x	V. vinifera-V. labrusca	Seedless
42	1998-01-01	2x	V. vinifera-V. labrusca	Seedless
43	1998-02-01	2x	V. vinifera-V. labrusca	Seedless
44	21-60	2x	V. vinifera-V. labrusca	Seedless
45	99-212	2x	V. vinifera-V. labrusca	Seedless
46	96-89	2x	V. vinifera-V. labrusca	Seedless
47	20-A-2	2x	V. vinifera-V. labrusca	Seedless
48	G-18	2x	V. vinifera-V. labrusca	Seedless
49	Green Seedless -2	2x	V. vinifera-V. labrusca	Seedless
50	Summer Black	3x	V. vinifera-V. labrusca	Seedless
51	Zaoxiahei	3x	V. vinifera-V. labrusca	Seedless
52	Ruifeng Seedless	4x	V. vinifera-V. labrusca	Seedless
53	Shine Muscat	2x	V. vinifera-V. labrusca	Seeded
54	Muscat of Alexandria	2x	V. vinifera	Seeded
55	Graca	2x	V. vinifera	Seeded
56	Xinya	2x	V. vinifera	Seeded
57	Shennong Jinhuanghou	2x	V. vinifera	Seeded
58	Yan 73	2x	V. vinifera	Seeded
59	Alicante Bouschet	2x	V. vinifera	Seeded
60	Brazil	2x	V. vinifera	Seeded
61	Ruidu Hongmei	2x	V. vinifera	Seeded
62	Muscat Hamburg	2x	V. vinifera	Seeded
63	Rosario Bianco	2x	V. vinifera	Seeded
64	Rizamat	2x	V. vinifera	Seeded
65	Tamina	2x	V. vinifera	Seeded
66	Ruidu Xiangyu	2x	V. vinifera	Seeded
67	Victoria	2x	V. vinifera	Seeded
68	Ruidu Kemei	2x	V. vinifera	Seeded
69	3E-16-23	2x	V. vinifera	Seeded
70	Manicure Finger	2x	V. vinifera	Seeded
71	Jingxiangyu	2x	V. vinifera	Seeded
72	Moldova	2x	V. vinifera	Seeded
73	Shen’ai	2x	V. vinifera-V. labrusca	Seeded
74	G-26	2x	V. vinifera-V. labrusca	Seeded
75	SO4	2x	V. berlandieri-V. riparia	Seeded
76	Beta	2x	V. labrusca-V. riparia	Seeded
77	1103P	2x	V. berlandieri-V. rupestris	Seeded
77	Zaoheibao	4x	V. vinifera	Seeded
78	Benni Fuji	4x	V. vinifera-V. labrusca	Seeded
79	Pione	4x	V. vinifera-V. labrusca	Seeded
80	Guiyuan	4x	V. vinifera-V. labrusca	Seeded
81	13-30	4x	V. vinifera-V. labrusca	Seeded
82	16-32	4x	V. vinifera-V. labrusca	Seeded
83	16-33	4x	V. vinifera-V. labrusca	Seeded

## Sheet: S2
Table S2. The crosses used in this study
Cross	Size of population	Parental genotype
Centennial Seedless × Shine Muscat	91	A/C × C/C
Centennial Seedless × Himrod	22	A/C × A/C

## Sheet: S3
Table S3. Primers for PCR-based Sanger sequencing.
Primer pair	Forward primer	Reverse primer
CAPS-26.88	CCATACTACTACTCTTCATTGA	ATATTAGACCGAGAAAGAATGC

## Sheet: S4
Table S4. Primers for KASP genotyping.
SNP locus	5’ Forward primers X	5’ Forward primers Y	3’ Reverse primers
chr18:26889437	GCCATCCAGGCATTAGTTTCTCG	ATGCCATCCAGGCATTAGTTTCTCT	ACCYTCAATCATATTGGGCTGAAAGAAATT
